# Supplementary material for: Smartphone-Detected Ambient Speech and Self-Reported Measures of Anxiety and Depression: Exploratory Observational Study
Source: JMIR Form Res. 2021 Jan 29;5(1):e22723. doi: 10.2196/22723 (PMC7880807; doi:10.2196/22723)
Supplement: Multimedia Appendix 1 [file formative_v5i1e22723_app1.xlsx]

## Sheet: Sheet1
LSAS	GAD-7	PHQ-8	SDS	n_recordings	n_recordings_with_speech	word_count	function	pronoun	ppron	i	we	you	shehe	they	ipron	article	prep	auxverb	adverb	conj	negate	verb	adj	compare	interrog	number	quant	affect	posemo	negemo	anx	anger	sad	social	family	friend	female	male	cogproc	insight	cause	discrep	tentat	certain	differ	percept	see	hear	feel
102	9	17	19	3938	300	2460	55.41	15.98	8.37	3.5	0.69	2.56	0.49	1.14	7.6	7.2	12.93	10.65	5.89	6.06	2.4	18.78	3.82	2.4	2.36	2.36	2.6	3.66	2.6	1.06	0.16	0.37	0.16	9.47	0.33	0.28	0.49	0.81	13.09	1.99	2.28	1.87	3.54	1.46	3.66	3.13	1.83	0.85	0.45
60	10	10	21	4090	329	1205	41.91	14.61	7.97	3.49	1.08	2.9	0.25	0.25	6.64	4.32	8.46	8.63	3.65	4.15	1.66	14.69	3.49	1.41	3.07	2.16	1.49	4.81	3.98	0.75	0.17	0.25	0.08	8.88	0.58	0.33	0.66	0.58	8.46	2.41	1.49	1	1.91	0.75	1.74	3.73	1.74	1.41	0.17
50	7	11	10	3833	443	2529	53.89	18.7	11.82	5.77	1.3	3.16	0.87	0.71	6.88	5.65	11.66	10.87	5.61	4.55	2.97	20.13	3.84	2.33	2.45	1.7	2.17	5.06	3.24	1.82	0.08	0.79	0.67	10.36	0.2	0.47	0.51	1.07	12.69	3.52	1.54	1.58	2.25	1.78	3.12	2.49	1.07	0.67	0.63
23	9	7	12	3213	491	3632	55.59	19.52	12.64	6.17	0.52	4.49	0.96	0.5	6.86	5.07	12.06	10.55	6.39	6.47	2.12	20.24	3.94	3	2.92	2.06	1.76	5.07	3.14	1.93	0.19	0.96	0.33	11.45	0.41	0.61	0.72	0.83	11.7	2.4	2.04	1.73	2.34	1.18	2.97	2.92	1.21	0.94	0.69
71	8	10	3	4010	633	3360	55.18	20.03	12.62	5.71	0.77	4.26	1.04	0.83	7.41	4.58	11.22	11.4	6.7	5.21	3.12	21.01	3.84	2.08	2.35	2.53	1.67	5.06	3.81	1.25	0.18	0.42	0.27	11.93	0.54	0.51	0.74	1.07	12.08	2.2	1.73	2.08	2.47	1.19	3.99	2.77	1.34	0.95	0.45
43	1	5	2	3992	925	5647	53.85	18.79	11.16	5.61	0.69	3.44	1.01	0.41	7.61	5.28	11.67	10.77	6.34	4.68	2.21	19.85	3.91	2.53	2.59	1.95	2.07	5.42	3.22	2.16	0.27	0.97	0.35	9.97	0.46	0.35	0.76	0.97	12.41	2.39	2.18	1.84	2.78	1.61	2.94	2.96	1.33	0.76	0.64
39	4	5	12	890	154	843	54.33	18.98	11.63	5.1	0.71	3.91	1.07	0.83	7.35	4.74	9.37	12.46	6.52	5.81	2.61	20.76	3.08	1.9	2.73	1.66	1.66	5.58	4.15	1.42	0.12	0.12	0.24	10.91	0.47	0.36	0.83	0.95	11.51	2.25	1.3	1.78	2.02	1.54	3.68	2.85	1.42	0.83	0.47
14	1	1	0	3714	956	6548	55.42	19.17	12.28	5.36	1.05	4.03	1.21	0.63	6.86	5.05	11.7	10.74	6.75	6.49	2.24	19.78	4.25	3.05	2.9	2.52	2.24	4.96	3.73	1.19	0.15	0.41	0.24	11.41	0.21	0.43	0.55	1.27	12.08	1.89	2.05	1.97	2.72	1.54	3.42	2.83	1.16	0.98	0.6
27	2	1	1	3932	691	8198	54.06	16.3	9.23	3.71	1.06	2.43	1.31	0.73	7.05	6.44	13.27	9.84	5.82	6.31	1.48	17.47	4.29	2.32	2.18	1.96	2.55	5	3.34	1.57	0.21	0.59	0.28	10.17	0.44	0.27	0.93	0.94	11.94	2.42	1.92	1.54	2.93	1.46	3.21	2.1	0.83	0.76	0.41
52	10	6	9	4271	1288	14882	60.67	19.57	11.3	5.42	1.18	2.77	0.91	1.02	8.27	5.07	13.34	12.33	7.69	8.52	2.12	20.49	3.57	2.86	2.35	1.53	2.14	4.19	2.95	1.2	0.13	0.36	0.19	10.06	0.26	0.3	0.47	0.87	13.62	2.97	2.38	1.94	2.8	1.71	3.68	1.67	0.77	0.46	0.34
86	16	21	25	3851	616	4901	55.99	19.38	11.94	5.88	0.57	3.22	1.47	0.8	7.45	5.59	12.14	10.43	7.14	5.43	2	18.89	4.39	3	2.33	2	2.08	5.45	3.33	2.1	0.1	0.9	0.49	11.2	0.55	0.41	0.84	1.65	11.55	2.31	1.47	1.69	2.69	1.69	2.94	2.49	1.1	0.88	0.41
19	5	7	14	3863	948	7875	58.53	19.49	11.89	4.13	0.9	4.56	1.04	1.26	7.61	5.73	12.32	11.52	6.46	6.98	2.51	19.97	3.63	2.41	2.15	1.96	2.16	3.72	2.63	1.08	0.1	0.37	0.23	13.52	0.6	0.36	0.79	1.19	12.33	2.36	1.77	2.35	3.24	1.28	3.23	2.2	0.86	0.9	0.32
90	7	7	10	879	169	1316	55.17	19.15	10.94	4.26	0.38	3.95	1.82	0.53	8.05	6.69	11.17	10.79	5.47	5.85	1.82	19.15	4.26	2.81	3.34	1.98	1.75	4.71	2.96	1.75	0.53	0.53	0.15	13.15	0.91	0.23	1.29	1.37	12.61	3.04	2.58	1.22	2.36	1.44	3.27	3.57	1.29	1.29	0.68
36	1	1	6	3473	642	3668	48.42	15.43	9.24	4.33	0.38	2.94	1.09	0.49	6.19	6.08	11.12	8.56	5.62	4.5	2.43	17.28	4.03	2.26	2.43	1.74	2.1	5.62	3.9	1.72	0.22	0.76	0.25	10.39	0.46	0.55	0.6	1.55	9.65	2.18	1.47	1.34	1.94	1.42	2.24	3.54	1.39	1.23	0.71
57	4	6	4	3885	525	2927	56.41	20.87	13.56	7.28	0.85	3.48	1.47	0.48	7.31	4.95	10.18	11.79	6.8	5.67	3.18	21.46	3.79	2.39	2.84	1.81	1.71	5.36	3.86	1.47	0.27	0.38	0.34	11.55	0.58	0.31	1.4	1.4	11.96	2.39	1.37	1.61	1.71	2.02	3.52	2.53	1.16	0.99	0.24
45	4	3	0	3712	533	3003	55.21	19.45	12.19	5	0.7	4.33	1.17	1	7.26	5.29	10.96	11.56	5.99	5.19	2.4	19.58	4.7	3.53	2.33	2.1	2.1	5.19	3.9	1.27	0.03	0.5	0.1	11.59	0.73	0.3	0.67	1.17	12.89	2.6	2.13	2.2	2.7	1.2	3.46	2.46	0.97	0.73	0.5
45	1	6	15	4144	1013	11439	58.57	20.81	13.49	6.37	1.05	4.08	1.42	0.56	7.31	5.58	12.97	11.14	6.14	5.96	2.49	20.48	3.82	2.98	2.43	1.67	1.64	4.75	3.15	1.57	0.25	0.53	0.27	11.89	0.24	0.35	0.68	1.39	12.67	2.9	1.91	1.85	2.33	1.32	3.72	2.26	0.99	0.69	0.45
65	7	8	19	990	152	841	51.01	15.93	10.58	6.18	0.48	2.85	0.36	0.71	5.35	4.99	10.46	10.58	6.54	6.06	2.73	17.24	3.8	2.62	1.07	3.45	1.9	4.88	3.57	1.31	0	0.24	0.36	8.32	0.59	0.48	0.48	0.48	11.06	1.55	1.43	2.62	3.45	1.19	3.21	2.38	0.83	0.95	0.36
43	3	5	8	3194	459	2913	58.77	21.01	12.19	5.49	0.93	3.78	1.24	0.76	8.79	4.84	11.43	13.04	6.45	6.56	2.64	22.25	3.67	3.09	2.68	1.92	2.33	4.91	3.43	1.41	0.65	0.17	0.17	10.54	0.55	0.17	1.17	0.86	12.84	2.44	1.61	2.51	3.43	1.44	3.67	3.02	1.41	1	0.45
47	4	6	13	4011	953	6067	54.01	17.78	10.24	4.76	0.73	3.13	0.86	0.76	7.53	6.03	12.02	10.09	6.08	5.62	1.93	18.35	3.61	2.82	2.41	2.85	2.11	4.15	2.55	1.52	0.1	0.86	0.13	9.21	0.13	0.28	0.43	1.04	10.47	2.16	1.68	1.4	2.44	1.38	2.84	3	1.38	0.92	0.36
56	11	8	21	3827	969	9139	55.3	17.58	11.07	5.21	0.89	3.05	0.96	0.96	6.5	6.32	12.74	10	5.86	6.05	2.04	19.12	3.7	3	1.75	2.04	2.48	4.69	2.95	1.71	0.22	0.53	0.2	9.95	0.22	0.31	0.45	1.04	12.32	2.68	1.72	1.91	2.8	1.5	3.25	2.93	1.16	0.92	0.6
116	2	6	7	3926	885	5342	53.63	18.89	12.5	5.58	0.97	3.91	1.22	0.82	6.36	5.35	10.84	10.71	6.29	5.02	1.97	19.84	3.63	2.17	2.34	2.15	1.83	4.59	3.43	1.12	0.15	0.41	0.15	11.57	0.51	0.34	0.82	1.01	11.12	2.1	1.65	1.8	2.55	1.42	3.29	3.03	1.52	0.86	0.49
71	4	4	16	3909	898	6485	59.66	21.23	13.49	5.66	0.77	4.32	2.14	0.6	7.74	5.38	11.49	12.03	6.54	7.15	2.88	22.59	2.67	2.76	2.62	1.26	1.6	4.33	3.19	1.08	0.09	0.31	0.19	13.09	0.45	0.34	1.25	1.71	11.49	2.1	1.73	1.82	2.82	1.11	3.19	3.5	1.51	1.28	0.52
29	0	3	0	3927	523	3428	54.78	20.36	13.1	6.18	0.61	4.03	1.75	0.53	7.26	4.4	11.11	10.68	5.95	6.45	1.93	19.4	3.73	2.74	2.3	2.1	2.1	5.72	4.23	1.43	0.15	0.26	0.35	12.14	0.55	0.38	1.31	1.28	11.55	2.6	1.49	1.75	2.65	1.37	3.18	2.74	1.08	1.11	0.35
10	2	8	15	2531	351	2585	60.97	19.77	10.91	5.22	0.81	3.06	0.74	1.08	8.86	5.26	11.84	12.8	8.24	7.2	3.52	21.35	3.64	4.02	2.55	2.13	2.32	4.95	3.64	1.28	0.12	0.58	0.31	8.78	0.15	0.31	0.46	0.62	14.89	2.55	2.09	1.9	3.52	1.93	4.64	2.4	1.01	0.85	0.39
81	9	16	18	4001	453	3373	52.98	16.04	9.07	3.17	1.42	2.82	0.74	0.92	6.97	6.52	13.02	9.07	6.23	5.84	1.54	16.75	3.74	1.96	2.4	2.43	2.02	3.65	2.49	1.07	0.18	0.27	0.21	10.52	0.27	0.21	0.56	0.68	11.33	2.64	1.69	1.6	2.73	1.33	2.96	3.14	1.25	1.27	0.39
50	7	3	3	2570	687	4801	55.84	18.31	9.58	3.87	1.08	3.04	0.58	1	8.69	5.71	12	11.44	6.1	6.48	2.06	19.81	4.19	2.77	3.12	2.37	2.27	3.9	2.58	1.25	0.12	0.5	0.29	9.27	0.17	0.37	0.42	0.65	12.31	2.6	2.1	1.56	3	1.27	3.33	2.79	1.42	0.87	0.37
100	13	15	7	3891	361	2005	55.81	19.15	12.12	5.94	0.75	3.49	1.5	0.45	6.93	5.69	11.37	11.27	6.58	5.74	1.75	19.4	4.39	3.19	2.39	1.75	2	6.03	4.44	1.55	0.15	0.75	0.15	11.37	0.5	0.5	1.05	1.55	10.92	2.09	1.8	1.75	2.49	1.3	3.04	3.29	1.3	1.05	0.8
68	12	10	9	3938	679	5203	55.79	18.64	10.72	5.07	0.85	2.86	1.21	0.73	7.9	6.38	12.55	10.53	5.8	5.79	1.69	20.2	4.29	2.92	2.33	2.79	2.21	4.84	2.54	2.23	0.15	1	0.35	10.57	0.35	0.46	0.52	1.33	11.57	2.21	1.9	1.6	2.5	1.46	3.17	2.63	1.27	1	0.33
62	6	8	9	3967	698	4587	53.59	19.1	11.66	4.93	0.78	3.82	1.53	0.61	7.43	5.06	11.82	10.2	6.02	5.58	1.92	19.56	3.58	3.18	2.81	2.03	1.9	5.34	3.58	1.77	0.15	0.89	0.28	12.27	0.7	0.26	0.87	1.55	10.07	2.18	1.74	1.37	2.25	1.37	2.55	3.05	1.18	1.18	0.46
6	2	1	0	3935	494	3931	53.24	16.51	10.1	3.84	1.04	3.31	1.3	0.61	6.41	6.03	12.54	10.1	5.62	6.28	1.6	17.35	3.69	2.93	1.91	2.06	1.86	5.04	3.56	1.48	0.23	0.59	0.2	11.7	0.18	0.33	0.59	1.32	12.36	2.8	2.06	1.68	3.03	1.42	3.23	2.11	0.59	0.97	0.31
78	16	18	20	4154	597	5433	59.56	21.66	14.19	7.01	0.66	3.92	1.69	0.9	7.45	4.47	12.22	11.71	6.94	7.12	3.07	21.46	3.57	3.64	2.14	2.23	1.88	5.06	3.11	1.95	0.15	0.94	0.22	11.25	0.46	0.35	0.83	1.51	13.95	2.32	1.86	2.15	3.57	1.51	4.47	2.67	1.07	0.9	0.5
26	0	1	0	3922	572	3657	45.31	13.59	7.63	3.5	0.63	2.49	0.57	0.44	5.96	6.43	12.03	7.93	3.72	4.68	1.59	14.77	4.65	2.13	2.21	2.35	1.7	4.76	3.28	1.48	0.27	0.52	0.19	8.78	0.44	0.27	0.44	0.98	9.16	2.08	1.7	1.12	2.02	0.96	2.3	3.14	1.31	1.09	0.55
24	1	0	0	2622	432	2002	48.25	17.88	11.09	4.95	0.6	4	1.05	0.5	6.79	4.7	10.09	8.99	5.54	5.09	1.35	18.48	3.65	2.35	2.8	1.55	1.95	6.49	5.34	1.15	0.2	0.6	0.15	12.19	0.55	0.25	0.65	1.3	10.79	2.05	1.85	2	2.8	1.4	2.2	2.9	1.2	1.1	0.5
36	5	6	4	4000	807	5470	53	17.29	10.16	4.72	0.82	2.94	0.88	0.8	7.07	6.33	11.28	10.38	5.59	5.56	2.12	18.35	4.7	3.16	2.14	2.41	1.94	5.06	3.47	1.59	0.11	0.6	0.29	9.01	0.29	0.18	0.59	0.8	10.73	2.12	1.57	1.55	2.27	1.32	3	2.49	1.22	0.46	0.51
32	8	8	22	3732	437	2877	55.58	22.07	14.39	7.16	0.66	5.01	0.97	0.59	7.68	4.1	9.87	11.64	5.77	5.87	3.44	21.17	3.93	1.84	2.75	1.11	1.25	6.57	4.21	2.36	0.24	0.94	0.38	14.15	0.63	0.59	0.94	1.63	11.26	2.09	1.81	1.88	2.33	1.08	3.68	3.72	1.49	1.49	0.63
90	1	4	4	3907	566	3555	52.43	17.02	9.82	3.85	1.13	3.46	0.62	0.76	7.14	5.96	10.52	11.05	6.58	5.06	2.19	19.04	4.78	2.93	2.95	2.9	1.6	4.56	3.12	1.38	0.2	0.48	0.2	10.41	0.28	0.37	0.28	0.87	11.62	2	2.14	1.41	2.56	1.49	3.52	3.01	1.91	0.76	0.34
37	2	6	19	3933	557	3156	55.42	18.85	11.91	4.91	0.98	4.37	1.14	0.51	6.88	5.16	11.44	10.87	6.02	6.02	2.95	20.5	3.83	1.77	2.44	1.3	1.81	4.31	3.07	1.2	0.48	0.22	0.13	10.49	0.51	0.19	0.92	1.14	11.72	1.87	2.09	1.52	2.44	1.2	3.8	2.95	1.3	0.79	0.7
32	3	7	13	3851	624	3864	53.86	18.37	11.18	4.92	1.06	3.67	0.62	0.91	7.17	4.87	10.97	11.36	6.21	6.42	2.28	19.38	3.34	2.02	2.48	2.61	1.71	4.11	2.9	1.19	0.1	0.23	0.31	10.04	0.28	0.31	0.6	0.6	11.85	2.2	1.89	1.89	2.9	1.37	3.23	2.43	1.27	0.7	0.36
56	5	15	25	4192	244	2037	61.61	22.14	13.25	5.45	0.44	4.03	2.01	1.33	8.89	5.06	12.47	11.83	7.22	6.19	3.34	22.39	3.44	2.95	2.41	1.57	1.67	3.73	2.45	1.28	0	0.44	0.25	12.37	0.34	0.29	1.42	1.23	13.11	2.45	1.28	2.36	2.99	1.57	3.88	2.6	0.88	1.03	0.49
3	0	0	0	4271	898	6944	54.93	17.28	10.11	3.97	0.98	2.97	1.37	0.82	7.17	6.24	13.03	10.54	5.13	5.92	1.92	18.27	3.66	1.92	2.3	1.54	1.9	4.26	3.2	0.99	0.16	0.36	0.22	11.41	0.43	0.26	0.79	1.45	10.9	2.35	1.57	1.63	2.38	1.37	3.02	2.17	0.94	0.73	0.39
34	0	0	3	4083	403	1746	50.52	18.27	11.97	5.56	0.46	4.07	1.72	0.17	6.3	4.58	9.62	11.4	5.15	4.75	2.12	20.33	3.49	1.66	2.81	2.86	1.37	3.61	2.41	1.15	0.23	0.63	0	12.2	0.17	0.17	1.09	0.97	10.37	2.86	1.83	1.95	2.86	0.46	2.52	3.09	1.55	1.03	0.57
41	4	4	7	3869	720	6727	55.97	17.47	9.8	4.16	0.77	2.76	1.38	0.71	7.67	6.63	12.95	10.39	6.44	6.17	1.68	19.07	4.24	3.2	2.33	1.9	2.13	4.85	3.09	1.75	0.09	0.71	0.33	9.19	0.1	0.27	0.51	1.37	11.52	1.99	1.78	1.53	2.71	1.47	3.17	2.6	1.26	0.79	0.42
31	0	8	0	3857	173	1136	55.11	20.77	14.44	8.98	0.62	3.17	1.14	0.53	6.34	3.61	10.39	9.95	7.31	7.57	1.94	19.89	3.96	2.99	2.55	2.02	1.58	4.93	3.43	1.5	0.26	0	0.53	9.24	0.18	0.09	0.62	0.97	12.32	3.26	1.41	1.32	3.17	1.5	3.43	3.17	1.23	0.97	0.88
99	14	20	24	3921	464	3054	55.7	19.52	12.38	5.83	0.72	2.98	2.06	0.79	7.07	4.98	11.79	10.81	6.97	6.12	2.36	20.17	3.83	3.05	2.55	0.82	1.47	5.37	3.44	1.93	0.2	0.82	0.39	11.43	0.85	0.39	1.15	1.93	11.59	2.72	1.93	1.57	2.29	1.05	3.44	3.5	1.6	1.24	0.52
52	10	5	5	3987	667	6095	57.65	18.93	11.42	5.56	0.71	3.46	0.74	0.95	7.51	5.28	13.54	10.06	7.01	7.74	1.99	18.54	4.18	4	2.46	1.61	1.77	4.3	3.26	1	0.13	0.33	0.16	10.25	0.36	0.3	0.74	0.54	13.39	3.17	2.25	1.67	2.43	1.43	3.59	2.48	0.92	0.74	0.59
42	2	5	7	3912	664	4161	56.72	19.73	12.23	4.81	1.01	4.69	0.99	0.75	7.5	5.79	11.51	12.09	6.22	5.34	2.72	21.15	3.56	2.45	2.67	2.36	1.9	4.06	3.05	0.99	0.24	0.22	0.07	10.86	0.38	0.14	0.6	0.91	11.7	2.6	1.59	1.83	2.5	1.23	3.44	2.62	1.2	0.77	0.62
47	13	17	24	330	91	1406	55.12	17.35	10.03	3.06	1.35	3.27	1.49	0.85	7.33	6.26	14.08	9.03	5.69	5.9	2.77	17.35	4.05	1.99	2.56	1	1.92	4.91	2.28	2.56	0.07	1.07	0.43	14.08	0.28	0.78	1.21	1.56	13.58	2.99	2.13	1.92	2.42	1.78	3.49	2.42	1.42	0.57	0.28
89	8	9	10	3824	663	4593	54.63	18.7	11.91	5.97	0.72	3.66	0.89	0.67	6.79	5.81	11.78	10.93	6.27	4.77	2.07	20.31	4.03	2.37	2.35	2.68	1.68	4.75	2.83	1.89	0.09	0.98	0.26	10.36	0.39	0.54	0.54	1.33	10.58	2.13	1.39	1.42	2.44	1.2	3.11	2.63	1.15	0.59	0.78
74	9	13	15	3947	278	1869	57.2	19.8	11.61	5.94	1.12	3.05	0.7	0.8	8.19	4.82	13.11	11.77	6.85	5.89	2.35	21.51	3.85	2.78	3.1	1.93	2.03	4.33	3.1	1.23	0.32	0.21	0.27	9.84	0.59	0.21	0.27	0.7	12.89	3	2.14	2.09	2.73	1.55	2.94	2.03	1.12	0.59	0.21
36	0	1	4	3572	413	3020	56.59	18.38	11.36	4.7	0.43	4.44	0.96	0.83	7.02	5.43	13.11	10.26	7.58	6.52	1.36	19.21	3.97	2.88	2.78	2.05	2.15	5.63	3.64	1.92	0.17	0.93	0.3	10.6	0.17	0.33	0.46	0.96	11.36	2.48	1.89	1.59	3.05	1.09	2.65	2.85	1.46	0.79	0.46
14	8	4	8	4211	917	6821	58.7	21.29	13.69	6.07	1.08	4	1.96	0.57	7.58	4.96	12.05	11.24	7.01	6.45	2.55	21.27	3.31	2.98	2.4	1.72	1.82	4.02	2.99	1.03	0.21	0.23	0.19	12.75	0.66	0.35	1.58	1.26	12.61	2.49	1.94	2.18	2.8	1.38	3.33	3.09	1.51	0.97	0.43
66	9	20	23	3836	291	1856	57.97	21.01	13.52	6.2	0.65	5.01	1.19	0.48	7.49	5.6	11.96	11.58	6.2	5.82	2.42	21.12	3.77	3.99	1.99	1.19	1.67	4.63	3.02	1.62	0.16	1.13	0	12.39	0.97	0.48	0.92	1.08	12.88	2.64	1.51	2.21	3.34	1.4	3.77	2.32	0.97	0.75	0.54
55	16	13	16	4145	726	5586	55.44	18.13	11.24	5.32	0.63	3.35	1.43	0.52	6.87	6.05	13.35	10.44	5.55	5.71	1.79	18.49	3.62	2.65	2.26	2.06	1.92	4.65	3.06	1.56	0.23	0.55	0.21	10.9	0.38	0.29	1.02	1.2	10.42	2.31	1.43	1.41	2.31	1.09	3.1	2.63	1	0.81	0.45
74	9	13	16	3877	642	3929	53.68	18.53	10.89	4.15	0.51	3.82	1.32	1.09	7.64	5.93	10.87	10.51	5.29	6.16	2.37	18.38	3.46	1.88	3.26	2.44	2.19	4.78	3.23	1.55	0.05	0.59	0.15	11.25	0.64	0.03	0.84	1.45	11.43	1.99	2.32	1.86	2.62	1.3	3.23	3.03	1.5	0.94	0.53
41	4	10	17	4006	419	2199	52.8	21.19	13.69	7.59	1.36	3.37	0.91	0.45	7.5	4.68	9.14	10.64	6.64	4.14	2.46	21.92	3.59	1.18	2.86	2.14	1.77	6.73	3.87	2.86	0.23	1.27	0.82	11.73	0.32	0.77	0.55	1.77	9.78	1.55	1.32	1.55	2.23	1.36	2.77	2.14	0.91	0.73	0.45
42	3	6	2	3938	691	4851	56.13	18.97	11.79	5.28	1.2	4.04	0.8	0.47	7.13	5.77	13.15	10.68	6.41	5.69	1.79	18.88	4.04	2.78	1.92	2.45	1.71	4.56	2.93	1.53	0.25	0.58	0.37	11.09	0.19	0.31	0.31	0.89	11.36	2.12	1.26	2.39	3.34	1.48	2.91	2.8	1.05	1.24	0.47
88	8	14	17	3942	782	6108	57.09	19.6	12.77	6.02	1.2	3.63	1.33	0.59	6.83	5.4	11.95	11.38	6.19	6.45	2.29	20.71	4.26	2.62	1.77	2.82	1.93	5.39	3.52	1.82	0.41	0.54	0.26	10.27	0.28	0.41	0.69	1.2	11.97	2.14	1.7	2.03	2.73	1.28	3.8	2.57	1.31	0.52	0.67
64	3	6	8	4231	808	8696	59.84	21.35	12.81	5.58	1.2	3.67	1.62	0.75	8.52	5.15	11.63	12.81	6.16	7.24	2.83	21.34	4.25	2.63	2.08	1.25	1.97	5.5	3.99	1.43	0.23	0.37	0.24	13.44	0.74	0.49	1.45	1.25	13.94	3	1.84	2.14	3.01	1.47	4.31	2.73	0.98	0.86	0.62
53	5	7	11	3361	331	2211	55.54	19.76	13.07	5.11	0.9	5.47	1.22	0.36	6.69	4.79	12.3	11.76	6.06	4.7	2.22	22.34	3.3	1.85	2.76	1.76	1.54	5.07	3.62	1.4	0.23	0.5	0.36	13.3	0.86	0.32	0.9	1.18	10.45	2.31	1.81	1.54	1.99	1.54	2.35	3.21	1.31	1.04	0.63
64	7	9	19	2736	328	1782	51.18	16.84	9.71	4.49	1.46	2.86	0.51	0.39	7.13	4.94	11.73	10.77	6.57	5.05	1.74	18.41	4.04	2.47	2.86	1.91	1.85	5.16	3.59	1.46	0.22	0.51	0.17	11.5	0.51	0.79	0.17	1.29	11.22	2.64	2.08	1.35	2.24	1.4	2.58	2.64	1.57	0.79	0.17
43	16	15	12	4003	386	3254	55.99	19.18	11.59	5.35	0.49	3.78	1.23	0.74	7.59	5.84	11.56	10.88	6.85	6.27	1.87	19.55	3.6	2.95	2.34	1.66	2.09	4.95	3.04	1.91	0.15	0.83	0.34	11.4	0.34	0.46	0.61	1.41	12.85	2.43	1.91	1.75	3.56	1.81	3.38	2.3	0.92	1.04	0.28
91	15	20	22	4109	214	1066	55.16	19.98	12.48	5.53	1.22	4.41	0.94	0.38	7.5	4.69	11.73	13.04	5.63	3.75	3.38	21.29	4.41	2.53	2.72	1.59	1.31	4.97	4.03	0.94	0.19	0.38	0.38	11.16	0.56	0.28	1.03	0.66	11.26	2.35	1.03	2.16	2.44	2.06	2.35	3	1.5	0.84	0.38
94	11	17	17	3862	174	1104	57.61	19.2	11.5	4.35	1.9	4.17	0.72	0.36	7.61	6.34	10.6	11.96	7.07	6.79	2.08	21.2	3.26	1.72	3.99	2.36	2.08	3.26	2.54	0.72	0.09	0.18	0.27	12.14	0.18	0.27	0.18	1	11.78	2.54	2.63	2.26	2.99	0.63	3.08	2.17	0.82	1	0.36
63	10	9	7	3801	783	8294	52.87	15.44	9.96	3.23	0.76	2.71	2.34	0.92	5.47	7.69	13.33	8.91	5.09	5.23	1.54	16.92	3.71	1.87	1.97	1.22	1.98	4.46	2.95	1.5	0.27	0.45	0.29	10.9	0.34	0.39	0.81	2.29	10.48	2.13	1.45	1.71	2.42	1.4	2.59	3.65	1.69	1.04	0.71
32	1	0	1	3912	419	2660	56.69	20.04	13.08	5.08	1.17	3.72	2.07	1.05	6.92	5.3	11.65	10.86	6.95	6.58	2.14	21.5	2.93	2.14	2.26	1.77	2.03	4.1	2.86	1.24	0.3	0.23	0.26	12.03	0.3	0.34	0.83	1.92	12.41	3.08	1.47	2.29	3.12	1.02	3.35	3.12	1.43	0.94	0.64
62	9	9	4	4221	1172	12032	56.08	18.58	11.79	4.92	1.17	3.18	1.65	0.87	6.77	5.51	13.11	10.31	5.72	6.11	2.2	19.61	4.01	2.59	1.99	1.28	1.74	5.54	3.69	1.8	0.29	0.66	0.27	11.86	0.38	0.27	1.01	1.41	11.85	2.72	1.81	1.62	2.26	1.5	3.21	2.81	1.3	0.82	0.56
31	1	4	6	3786	299	1745	51.35	20	12.95	6.82	0.52	4.13	1.2	0.29	6.99	5.27	9.51	10.32	5.73	4.01	2.41	19.6	4.64	2.01	2.69	1.95	1.83	6.76	4.81	1.89	0.06	0.69	0.46	11.86	1.6	0.4	0.69	1.43	11.4	2.23	2.01	2.12	2.69	1.38	2.41	3.21	1.43	0.74	1.03
63	12	14	23	4015	665	4366	55.68	20.77	14.57	7.99	0.76	4.54	0.76	0.53	6.21	4.56	11.93	10.6	6.05	5.91	2.22	20.27	4.44	2.89	2.54	1.72	1.67	6.16	3.94	2.18	0.44	0.8	0.37	12.32	0.89	0.37	0.89	1.33	12.12	3.05	1.69	1.79	1.95	1.51	3.02	2.79	1.01	1.03	0.6
68	5	7	5	3585	715	5264	58.85	20.36	12.27	5.6	1.42	3.32	1.04	0.87	8.07	5.7	11.8	12.1	6.8	6.78	2.18	20.35	3.59	3.12	2.47	2.2	1.98	4.67	3.5	1.18	0.06	0.38	0.27	10.47	0.36	0.28	0.7	0.93	11.8	2.22	1.88	1.99	2.81	1.27	3.29	2.68	1.37	0.74	0.47
47	7	11	22	3823	554	7398	55.08	17.68	10.31	3.78	1.23	3.51	0.92	0.87	7.35	6.04	12.8	9.84	5.43	6.93	1.68	18.32	3.95	2.5	2.11	1.84	2.41	5.03	3.42	1.57	0.26	0.61	0.24	11.71	0.53	0.34	0.62	1.08	12.08	2.61	1.68	1.92	3.18	1.53	3.31	3.11	1.07	1.07	0.64
56	9	14	12	4182	1079	6782	55.84	20.42	12.87	6.92	0.69	3.76	1.02	0.49	7.53	4.97	10.96	11.21	6.65	5.04	2.61	20.51	4.03	2.42	2.33	1.7	1.46	5.43	3.77	1.64	0.18	0.35	0.37	10.82	0.55	0.34	0.43	1.28	12.09	2.54	1.64	1.89	2.82	1.25	3.8	3.69	1.59	1.31	0.68
31	10	4	7	3907	667	5744	56.89	19.27	12.81	5.24	0.89	3.97	1.74	0.97	6.46	5.31	12.48	10.92	6.53	5.81	2.92	19.78	4.23	3.22	2.21	1.53	2.28	5.4	3.45	1.9	0.1	0.94	0.24	13.09	0.78	0.87	0.97	1.93	12.99	2.4	1.85	1.79	2.72	2.12	3.48	2.63	1.1	0.91	0.5
46	11	11	7	3882	792	4360	53.56	19.82	11.61	5.94	0.87	3.9	0.62	0.28	8.21	4.84	10.02	12	5.92	4.52	2.68	20.39	4.17	2.18	3.88	2.68	1.74	5.05	3.28	1.74	0.21	0.41	0.28	10.16	0.23	0.3	0.34	0.8	10.78	2.18	2.02	1.51	2.2	1.01	2.89	3.94	2.09	1.17	0.57
46	7	10	19	3843	575	4663	54.92	18.36	10.74	4.93	0.71	3.3	0.94	0.86	7.61	5.73	12.61	10.59	5.81	5.28	2.21	19.24	4.93	3.41	2.08	1.57	1.93	4.95	3.77	1.16	0.3	0.28	0.13	10.68	0.47	0.41	0.54	1.16	10.34	2.25	1.31	1.61	2.29	1.27	3	3.41	1.48	0.97	0.75
31	1	0	0	4268	849	6687	53.55	16.91	10.35	4.25	1.2	3.05	1.09	0.76	6.56	6.03	12.73	9.68	5.68	5.98	1.81	18.59	4.14	2.32	2.11	2.08	1.88	5.07	3.33	1.67	0.18	0.82	0.28	11.86	0.48	0.45	0.42	1.27	11.34	2.18	1.87	1.94	2.66	1.35	3.08	2.89	1.35	1.03	0.36
7	2	8	0	3244	437	3820	60.55	23.77	15.29	8.01	0.47	4.08	1.88	0.84	8.46	4.01	10.71	12.15	6.2	7.51	3.51	23.35	4.53	2.36	3.12	1.65	1.41	6.28	2.54	3.74	0.1	2.93	0.16	11.94	0.68	0.13	1.15	1.47	12.96	2.77	2.12	1.83	2.33	1.6	4.01	2.57	0.97	1.1	0.37
61	8	10	5	2888	805	7360	56.81	18.91	10.77	4.18	0.9	2.64	1.9	1.15	8.11	5.67	12.31	11.01	6.44	6.81	1.92	19.59	3.61	2.09	2.62	1.28	1.83	4.46	2.95	1.44	0.26	0.46	0.18	11.41	0.24	0.16	1.05	1.32	12.19	3.04	1.92	1.83	2.6	1.39	3	2.61	1.02	0.91	0.53
47	6	9	12	3144	369	2432	53.78	17.85	11.43	4.81	0.86	3.21	2.18	0.37	6.41	6.33	12.79	10.03	4.85	5.22	2.55	19.08	3.99	2.3	2.8	2.3	1.64	5.76	3.87	1.81	0.62	0.41	0.37	11.47	0.21	0.12	1.03	1.69	10.36	2.43	1.64	1.73	2.1	1.6	2.51	3.58	1.4	1.07	0.99
56	15	15	22	4027	360	2500	56.28	19.04	11.88	4.4	0.92	5.16	0.72	0.68	7.16	6.12	11.48	11.32	5.56	6.32	1.84	20.68	3.36	1.8	3.64	4.56	2.32	3.72	2.76	0.92	0.12	0.24	0.24	12.56	0.36	0.48	0.4	0.88	12.4	2.92	2.08	2	3	1.32	3.24	2.52	1.2	0.88	0.24
125	15	24	25	3914	308	3800	58.84	19.03	11.95	4.39	0.47	2.42	3.58	1.08	7.08	5.58	13.32	10.58	6.71	7.5	1.82	19.53	3.68	2.79	1.95	1.58	1.97	4.84	3.11	1.71	0.24	0.63	0.34	12.95	0.87	0.55	2.08	2.74	11.84	2.5	1.74	1.45	3.42	1.05	3.16	3	1.58	1.05	0.29
54	5	7	0	3917	438	2400	56.96	21	12.96	5.79	0.5	5.08	1	0.58	8	4.88	11	13.12	5.67	4.62	2.75	21.62	3.88	2.67	2.42	1.83	1.83	4.38	3.08	1.29	0.12	0.38	0.42	12.25	0.08	0.33	0.54	1.08	12.75	1.58	1.33	3.21	3.25	1.62	3.67	3.71	1.96	1.25	0.29
56	9	6	14	4230	903	7042	58.04	20.95	12.54	4.8	0.95	3.54	2.02	1.24	8.41	4.94	11.93	11.12	6.48	6.84	2.17	20.59	3.65	2.94	2	1.32	1.9	4.39	3.46	0.91	0.1	0.21	0.28	12.75	0.8	0.17	0.91	1.97	11.35	2.17	1.48	1.78	2.78	1.24	3.41	2.75	1.02	1.01	0.57
90	4	9	14	3892	609	4664	53.62	17.71	11.02	4.61	0.69	3.56	1.44	0.73	6.69	6.35	11.96	9.2	5.57	6.17	2.19	18.42	4.16	1.97	2.17	2.04	1.89	4.7	3.22	1.46	0.32	0.39	0.19	10.78	0.26	0.26	0.73	1.2	11.23	2.19	1.91	1.37	2.38	1.67	2.7	3.67	1.67	1.22	0.47
44	2	7	12	918	181	1233	57.1	20.84	13.46	5.52	1.54	3.49	2.19	0.73	7.38	5.52	11.35	12.73	5.52	5.11	2.92	22.22	3.49	2.03	2.76	1.62	2.27	4.14	2.51	1.62	0.08	0.57	0.32	11.84	0.57	0.24	1.14	2.11	10.62	2.11	2.27	1.22	2.27	0.89	2.35	2.43	1.22	0.49	0.65
74	11	15	20	3756	619	3913	57.07	21.19	13.26	5.52	0.87	4.6	1.35	0.92	7.92	5.29	11.42	11.32	5.67	6.36	3.04	21.75	3.22	2.17	2.89	2.17	1.76	4.65	3.12	1.51	0.23	0.61	0.15	12.34	0.59	0.38	0.79	1.58	11.88	2.1	1.81	2.1	2.89	1.1	3.88	3.04	1.56	0.77	0.59
[truncated: 24 more columns]
