# Supplementary material for: Smartphone-Detected Ambient Speech and Self-Reported Measures of Anxiety and Depression: Exploratory Observational Study
Source: JMIR Form Res. 2021 Jan 29;5(1):e22723. doi: 10.2196/22723 (PMC7880807; doi:10.2196/22723)
Supplement: Multimedia Appendix 2 [file formative_v5i1e22723_app2.xlsx]

## Sheet: Sheet1
LIWC Category	LSAS Pearson r	LSAS P-value	GAD-7 Pearson r	GAD-7 P-value	PHQ-8 Pearson r	PHQ-8 P-value	SDS Pearson r	SDS P-value
achieve	-0.0961695	0.378408	-0.0258463	0.813261	-0.0794229	0.467282	-0.0630983	0.56383
adj	0.0036558	0.97335	-0.0238937	0.827141	-0.033098	0.762248	-0.197864	0.0678261
adverb	0.0785196	0.472377	0.0694688	0.525058	0.138229	0.204361	0.0538469	0.622432
affect	-0.147523	0.175263	-0.0666694	0.541929	-0.0525647	0.630755	-0.100785	0.355842
affiliation	-0.00386374	0.971835	-0.0194592	0.858854	-0.0558443	0.609562	0.0636263	0.560565
anger	-0.125451	0.249766	0.0675123	0.536821	0.114398	0.294267	-0.0137209	0.900218
anx	0.0432776	0.692362	-0.0781914	0.474236	-0.0410116	0.707721	0.00613927	0.955262
article	0.185831	0.0867012	0.0982139	0.368307	0.0327512	0.764667	0.0145366	0.894319
auxverb	0.0668141	0.54105	0.0432828	0.692326	0.124635	0.252885	0.0548762	0.615785
bio	-0.121766	0.26406	-0.226383	0.0360854	-0.145427	0.181543	-0.11417	0.295236
body	-0.041541	0.704122	-0.0968083	0.375234	-0.0440923	0.686868	-0.0203381	0.852549
cause	0.0218623	0.841637	0.0248498	0.820338	-0.0537122	0.623304	-0.0681409	0.533027
certain	-0.0716678	0.511992	0.08184	0.453794	0.0824086	0.450653	-0.0194234	0.859111
cogproc	-0.0376228	0.73091	0.127634	0.241554	0.160287	0.140418	0.0475094	0.664011
compare	0.00616233	0.955094	0.136975	0.208536	0.0589743	0.58963	-0.0320981	0.769227
conj	-0.059549	0.586003	0.0836941	0.443596	0.0361469	0.741086	0.0425301	0.697415
death	0.323935	0.00234557	0.270098	0.0119011	0.408155	9.5791e-05	0.281532	0.00864053
differ	0.0221411	0.839645	0.0888302	0.416027	0.166547	0.125371	0.0934092	0.392309
discrep	-0.053809	0.622678	0.0255314	0.815496	0.0699551	0.522154	0.0116319	0.915348
drives	-0.160115	0.14085	-0.208549	0.0539864	-0.18106	0.0952505	-0.070739	0.517491
family	0.136001	0.211821	0.124127	0.254839	0.151057	0.165037	0.194677	0.0724677
feel	-0.0417784	0.70251	-0.159147	0.143299	-0.104511	0.338244	-0.102644	0.346993
female	0.121951	0.263328	0.106081	0.330999	0.161854	0.136529	0.129386	0.235102
focusfuture	-0.150593	0.166354	-0.179121	0.0989081	-0.111196	0.308076	-0.00179626	0.986904
focuspast	0.0635903	0.560787	0.0155593	0.886931	0.0968217	0.375168	-0.0275633	0.801104
focuspresent	-0.0140981	0.897489	-0.0142936	0.896076	0.104127	0.340031	0.0905679	0.40693
friend	0.056743	0.603809	0.259417	0.0158663	0.149214	0.170316	0.239577	0.0263041
function	0.0726121	0.506434	0.182518	0.0925703	0.242192	0.0246598	0.146112	0.179474
health	0.107299	0.325443	-0.175859	0.105311	-0.175113	0.106819	-0.0742877	0.496647
hear	0.0433911	0.691595	0.0531177	0.62716	0.0263856	0.809438	0.030823	0.778155
home	-0.313374	0.00330364	-0.122322	0.261866	-0.237161	0.0279046	-0.0319401	0.770332
i	-0.0645849	0.554662	0.00141811	0.989661	0.112862	0.300839	0.00605106	0.955904
ingest	-0.062081	0.570144	-0.181819	0.0938478	-0.129779	0.23367	-0.0302167	0.782409
insight	-0.0668925	0.540575	0.110175	0.312569	0.0862056	0.429989	0.000411485	0.997
interrog	0.0083266	0.939348	0.0290934	0.790309	0.0478557	0.661711	-0.00578851	0.957815
ipron	0.00464415	0.966149	0.0832713	0.44591	0.15184	0.162834	0.087218	0.424572
leisure	-0.0183503	0.866821	-0.126026	0.247587	-0.0935957	0.39136	0.0198102	0.856335
male	0.124476	0.253496	0.154707	0.154944	0.150691	0.166077	0.113768	0.296953
money	-0.17454	0.10799	-0.141095	0.195042	-0.191143	0.0779106	-0.206967	0.0558753
motion	0.0144803	0.894726	-0.0463149	0.671968	0.0717088	0.511751	0.191478	0.07738
negate	-0.0589206	0.589969	0.015925	0.884292	0.178515	0.100074	0.230763	0.0325468
negemo	-0.108298	0.320932	0.0889187	0.415561	0.150998	0.165204	0.0393019	0.719389
number	0.0631187	0.563703	-0.0320551	0.769528	-0.0545653	0.61779	-0.0745401	0.495182
percept	0.198167	0.0673975	0.00736758	0.946323	0.0154067	0.888033	0.0252097	0.81778
posemo	-0.0987602	0.365637	-0.153968	0.156949	-0.183558	0.0906949	-0.158086	0.146019
power	-0.0405356	0.710963	-0.0105629	0.923103	0.0470309	0.667194	0.0367058	0.737227
ppron	-0.0286321	0.793559	0.0346642	0.751354	0.145851	0.18026	0.0693536	0.525747
prep	0.0569981	0.60218	0.235139	0.0293069	0.137231	0.207677	0.0917113	0.401008
pronoun	-0.018747	0.863969	0.0619727	0.570819	0.182599	0.0924223	0.0907305	0.406085
quant	-0.059147	0.588539	0.0236353	0.828982	-0.081827	0.453866	-0.0477574	0.662364
relativ	0.0205606	0.850955	-0.216951	0.0448083	-0.0699304	0.522301	-0.0328555	0.763939
relig	0.186106	0.0862273	0.0612264	0.575474	0.0994641	0.362213	0.148535	0.17229
reward	-0.168645	0.120614	-0.289388	0.00688228	-0.218916	0.0428602	-0.103976	0.340738
risk	-0.101808	0.350954	-0.125446	0.249787	-0.0810234	0.458326	-0.00516465	0.962358
sad	-0.0552388	0.613451	0.0722886	0.508335	0.166178	0.126222	0.0598569	0.584064
see	0.312769	0.00336795	0.0353405	0.746666	0.0763311	0.484847	0.0377681	0.72991
sexual	-0.243748	0.0237238	-0.0751739	0.491511	-0.0363233	0.739867	-0.1575	0.147539
shehe	0.126821	0.244591	0.0809553	0.458705	0.113696	0.29726	0.0122428	0.91092
social	0.0180407	0.869048	0.122047	0.262952	0.105903	0.331816	0.140238	0.197796
space	0.0611627	0.575873	-0.135388	0.213906	-0.118894	0.275575	-0.115001	0.291714
tentat	0.026404	0.809307	0.0523737	0.631999	0.142109	0.191819	0.0585499	0.592315
they	0.082617	0.449504	0.127023	0.243835	0.10169	0.351514	0.116625	0.284904
time	-0.0270654	0.804624	-0.201394	0.0629667	-0.0349007	0.749713	-0.0563421	0.606372
verb	0.0309884	0.776995	0.00374374	0.97271	0.133219	0.221404	0.0817961	0.454037
we	0.0499734	0.647715	-0.00380526	0.972261	0.0214327	0.84471	0.0595116	0.586238
work	-0.117247	0.282328	0.104711	0.337315	-0.0575558	0.598626	-0.0798393	0.464943
you	-0.107395	0.325011	-0.0338245	0.757189	0.00123679	0.990983	0.0662575	0.544434
